# Supplementary material for: Interplay of Structural Factors in Formation of Microphase-Separated or Microphase-Mixed Structures of Polyurethanes Revealed by Solid-State NMR and Dielectric Spectroscopy
Source: Polymers (Basel). 2021 Jun 14;13(12):1967. doi: 10.3390/polym13121967 (PMC8232235; doi:10.3390/polym13121967)
Supplement: Supplementary file 1 [file polymers-13-01967-s001.zip]

Archive with 1 entries (1 files):
- polymers-1245269-supplementary.pdf
